# Supplementary material for: Non-Nucleotide RNA-Dependent RNA Polymerase Inhibitor That Blocks SARS-CoV-2 Replication
Source: Viruses. 2021 Aug 11;13(8):1585. doi: 10.3390/v13081585 (PMC8402726; doi:10.3390/v13081585)
Supplement: Supplementary file 1 [file viruses-13-01585-s001.zip]

Archive with 1 entries (1 files):
- viruses-1306911-supplementary.pdf
